# Supplementary material for: RNA-seq analysis of gene expression profiles in isolated stria vascularis from wild-type and Alport mice reveals key pathways underling Alport strial pathogenesis
Source: PLoS One. 2020 Aug 21;15(8):e0237907. doi: 10.1371/journal.pone.0237907 (PMC7446819; doi:10.1371/journal.pone.0237907)
Supplement: S1 File — (XLSX) [file pone.0237907.s001.xlsx]

## Sheet: sorted summary -graph&Stats
Sigmaplot row	Instrument	Assay Run Date	Mouse ID	Genotype	Mouse Background	Tissue			Run	Pellet Plate Well	Pellet Sample #	Supernate Plate Well	Supernate Sample #	Pellet RFU	RFU P=(Pellet-Blank)	X=Concentration =[P]	Supernatant RFU	RFU S=(Supernatant-Blank)	X=Concentration =[S]	RFU Total=(P+S)	Total Dye Concentration =[P+S] (%w/v)
1	Neo	2015-11-07	Neg Control	WT	COL4a3	LW			1	D14	14	F14	34	11	7	1.90474e-07	7	3	8.2077e-08	10	2.72551e-07
2	Neo	2015-11-07	Neg Control	WT	COL4a3	LW			1	D15	15	F15	35	7	3	8.2077e-08	6	2	5.47933e-08	5	1.3687e-07
3	Neo	2015-11-07	Neg Control	WT	COL4a3	LW			1	D21	21	F21	41	8	4	1.09286e-07	17	13	3.50918e-07	17	4.60204e-07
4	Neo	2015-11-07	Neg Control	WT	COL4a3	LW			1	D1	1	F1	23	15	11	2.97717e-07	29	25	6.64493e-07	36	9.6221e-07
5	Neo	2015-11-07	Neg Control	WT	COL4a3	LW			1	D10	10	F10	30	3	0	0	9	5	1.36422e-07	4	1.08911e-07
6	Neo	2015-09-04	Neg Control	WT	COL4a3	LW			1	D8	8	F8	28	16	11	6.25907e-07	21	16	9.08671e-07	27	1.53458e-06
7	Neo	2015-09-04	Neg Control	WT	COL4a3	LW			1	D13	13	F13	33	4	0	0	9	4	2.28217e-07	3	1.71052e-07
8	Neo	2015-12-22	87-6a #3	WT	COL4a3	SL			1	D1	1	F1	34	37	34.5	9.50022e-07	44	41.5	1.14205e-06	76	2.09207e-06
9	Neo	2015-12-22	89-3a #18	WT	COL4a3	SL			1	D2	2	F2	35	25	22.5	6.20261e-07	39	36.5	1.00491e-06	59	1.62517e-06
10	Neo	2015-12-22	86-7a #19	WT	COL4a3	SL			1	D3	3	F3	36	39	36.5	1.00491e-06	54	51.5	1.41595e-06	88	2.42086e-06
11	Neo	2015-12-22	87-7b #14	WT	COL4a3	SL			1	D4	4	F4	37	63	60.5	1.66204e-06	36	33.5	9.22569e-07	94	2.58461e-06
12	Neo	2016-06-04	90-2b #31	WT	COL4a3	SL			1	D5	5	F5	20	23	18	4.73013e-07	63	58	1.05199e-06	76	1.525e-06
13	Neo	2015-12-22	80-5b #8	WT	COL4a3	SL			1	D10	10	F10	43	34	31.5	8.67649e-07	42	39.5	1.08721e-06	71	1.95486e-06
14	Neo	2016-01-16	L-4a #41	WT	COL4a3	SL			1	D2	2	F2	8	18	12.5	3.13929e-07	42	36.5	9.15884e-07	49	1.22981e-06
15	Neo	2016-01-16	L-4a #412	WT	COL4a3	SL			1	D3	3	F3	9	25	19.5	4.89606e-07	45	39.5	9.91056e-07	59	1.48066e-06
16	Neo	2015-09-04	89-2b#8	WT	COL4a3	LW			1	D3	3	F3	23	39	34	1.91785e-06	107	102	5.61424e-06	136	7.53208e-06
17	Neo	2015-09-04	89-2b#9	WT	COL4a3	LW			1	D4	4	F4	24	55	50	2.80369e-06	80	75	4.16761e-06	125	6.9713e-06
18	Neo	2015-09-04	84-4a#34	WT	COL4a3	LW			1	D7	7	F7	27	60	55	3.07842e-06	239	234	1.23365e-05	289	1.5415e-05
19	SpectraMaxi3	2019-03-30	33-2b 37	WT	COL4a3	LW			1	D2	2	F2	17	26620	26620	1.00971e-06	191851	191851	3.05044e-06	218471	4.06015e-06
20	SpectraMaxi3	2018-11-24	15-6a 96	WT	COL4a3	LW			1	D1	1	F1	16	3.01828e+06	3.01828e+06	5.72461e-06	3.03226e+06	3.03226e+06	5.74343e-06	6050535	1.1468e-05
21	SpectraMaxi3	2018-11-24	15-6a 91	WT	COL4a3	LW			1	D2	2	F2	17	1.06894e+06	1.06894e+06	2.60702e-06	1.25632e+06	1.25632e+06	2.9663e-06	2325266	5.57332e-06
22	SpectraMaxi3	2018-11-24	20-6b 6	WT	COL4a3	LW			1	D5	3	F5	18	979622	979622	2.42886e-06	3.14813e+06	3.14813e+06	5.89798e-06	4127752	8.32684e-06
23	Neo	2015-09-04	89-2b#12	WT	COL4a3	LW			1	D2	2	F2	22	68	63	3.51594e-06	186	181	9.70269e-06	244	1.32186e-05
24	Neo	2015-11-07	89-3a-17	KO	COL4a3	LW			1	D16	16	F16	36	31	27	7.15854e-07	91	87	2.15529e-06	114	2.87115e-06
25	Neo	2015-11-07	89-7a-32	KO	COL4a3	LW			1	D17	17	F17	37	34	30	7.92433e-07	60	56	1.43445e-06	86	2.22688e-06
26	Neo	2015-09-04		KO	COL4a3	LW			1	D12	12	F12	32	33	28	1.58296e-06	128	123	6.72137e-06	151	8.30433e-06
27	SpectraMaxi3	2018-11-24	26-5b 26	KO	COL4a3	LW			1	D4	4	F4	11	272	267	2.62759e-06	550	545	3.9091e-06	812	6.53669e-06
28	SpectraMaxi3	2019-03-30	32-3a 60	KO	COL4a3	LW			2	D5	5	F5	20	61445.5	61445.5	1.8348e-06	412444	412444	5.28659e-06	473890	7.12139e-06
29	SpectraMaxi3	2019-03-30	33-3a 64	KO	COL4a3	LW			3	D2	2	F2	17	84159.5	84159.5	2.61501e-07	641578	641578	1.70571e-06	725737	1.96721e-06
30	SpectraMaxi3	2019-03-30	33-3a 67	KO	COL4a3	LW			3	D3	3	F3	18	118178	118178	3.62906e-07	747258	747258	1.94102e-06	865437	2.30393e-06
31	Neo	2016-06-04	90-2b #45	KO	COL4a3	LW				D4	4	F4	19	272	267	2.62759e-06	550	545	3.9091e-06	812	6.53669e-06
32	Neo	2016-06-04	90-2b #29	KO	COL4a3	SL			1	D1	1	F1	8	23	18	4.73013e-07	136	131	1.73804e-06	149	2.21105e-06
33	Neo	2016-06-04	90-2b #32	KO	COL4a3	SL			1	D2	2	F2	9	68	63	1.10891e-06	399	394	3.26886e-06	457	4.37777e-06
34	Neo	2016-06-04	90-1b #36	KO	COL4a3	SL			1	D3	3	F3	10	22	17	4.53571e-07	138	133	1.75378e-06	150	2.20735e-06
35	Neo	2015-12-22	87-7b #12	KO	COL4a3	SL			1	D5	4	F5	11	80	77.5	2.12578e-06	110	107.5	2.94071e-06	185	5.06649e-06
36	Neo	2015-12-22	88-5a #18	KO	COL4a3	SL			1	D6	5	F6	12	24	21.5	5.92748e-07	51	48.5	1.33383e-06	70	1.92658e-06
37	Neo	2015-12-22	90-1b #32	KO	COL4a3	SL			1	D7	6	F7	13	30	27.5	7.57749e-07	30	27.5	7.57749e-07	55	1.5155e-06
38	Neo	2015-12-22	90-1b #34	KO	COL4a3	SL			1	D8	7	F8	14	12	9.5	2.62201e-07	57	54.5	1.49802e-06	64	1.76023e-06
39	Neo	2015-12-22	83-6a #8	KO	COL4a3	SL			1	D9	8	F9	15	28	25.5	7.02769e-07	80	77.5	2.12578e-06	103	2.82855e-06

## Sheet: 04Sept2015
Plumber's Dye	Run 1		2015-09-04																									Standard (#)	Conc (%)	RFU 1	RFU2	Ave RFU	Ave RFU-BLK
																												1	0.001	43027	49161	46094	46089
Plate:	384	Low Vol	PlateFormat	Endpoint	Fluorescence	Raw		588	550																			2	0.0005	19469	16517	17993	17988
																												3	0.00025	6758	6660	6709	6704
Used 3/30/19 STD Curve																												4	0.000125	4118	3989	4053.5	4048.5
		1	2	3	4	5	6	7	8	9	10	11	12	13	14	15	16	17	18	19	20	21	22	23	24			5	6.25e-05	1659	1457	1558	1553
STD1	A	43027	19469	6758	4118	1659	592	317	139	73	40	25	11	8	3	4												6	3.125e-05	592	728	660	655
STD2	B	49161	16517	6660	3989	1457	728	324	200	66	40	18	12	6	7	6												7	1.5625e-05	317	324	320.5	315.5
	C																											8	7.8125e-06	139	200	169.5	164.5
Pellet	D	38	68	39	55	117	91	60	16	139	451	131	33	4	68	44	132											9	3.90625e-06	73	66	69.5	64.5
	E																											10	1.95313e-06	40	40	40	35
Supernatant	F	186	186	107	80	117	279	239	21	630	1598	581	128	9	197	260	164											11	9.76563e-07	25	18	21.5	16.5
	G																											12	4.88281e-07	11	12	11.5	6.5
																												13	2.44141e-07	8	6	7	2		a=	119000000000	b=	17500000	c=	0
																												14	1.2207e-07	3	7	5	0
																												15	0	4	6	5	0
													y=	x=			x=	Total RFU			Total Conc
	Sample #												Pellet-BLK	Conc		Super-BLK	Conc		%	%		%	%
	Pellet	Supernate	ID	Geno	Bkgrd	Age	Tissue	Site	Condition	TXM	# of Mice	Pellet RFU	P	[P]	Super RFU	S	[S]	P+S	P/(P+S)	S/(P+S)	[P+S]	[P]/[P+S]	[S]/[P+S]
	1	17	89-2b#13	KO	Col4a3	7-9wk	LW	WHOLE	quiet	none	1	38	33	1.86213e-06	186	181	9.70269e-06	214	0.154206	0.845794	1.15648e-05	0.161017	0.838983
	2	18	89-2b#12	WT	Col4a3	7-9wk	LW	WHOLE	quiet	none	1	68	63	3.51594e-06	186	181	9.70269e-06	244	0.258197	0.741803	1.32186e-05	0.265984	0.734016
	3	19	89-2b#8	WT	Col4a3	7-9wk	LW	WHOLE	quiet	none	1	39	34	1.91785e-06	107	102	5.61424e-06	136	0.25	0.75	7.53208e-06	0.254624	0.745376
	4	20	89-2b#9	WT	Col4a3	7-9wk	LW	WHOLE	quiet	none	1	55	50	2.80369e-06	80	75	4.16761e-06	125	0.4	0.6	6.9713e-06	0.402176	0.597824
	5	21	86-5a#46	KO	Col4a3	7-9wk	LW	WHOLE	quiet	none	1	117	112	6.14336e-06	117	112	6.14336e-06	224	0.5	0.5	1.22867e-05	0.5	0.5
	6	22	87-4a#47	KO	Col4a3	7-9wk	LW	WHOLE	quiet	none	1	91	86	4.7602e-06	279	274	1.4272e-05	360	0.238889	0.761111	1.90322e-05	0.250112	0.749888
	7	23	84-4a#34	WT	Col4a3	7-9wk	LW	WHOLE	quiet	none	1	60	55	3.07842e-06	239	234	1.23365e-05	289	0.190311	0.809689	1.5415e-05	0.199703	0.800297
	8	24	Neg Control	WT			LW	WHOLE	CONTROL	none	1	16	11	6.25907e-07	21	16	9.08671e-07	27	0.407407	0.592593	1.53458e-06	0.407869	0.592131
	9	25	Black	WT	Col4a3	7-9wk	LW	WHOLE	quiet	none	1	139	134	7.29524e-06	630	625	2.97114e-05	759	0.176548	0.823452	3.70067e-05	0.197133	0.802867
	10	26	Blue	WT	Col4a3	7-9wk	LW	WHOLE	quiet	none	3	451	446	2.21496e-05	1598	1593	6.35586e-05	2039	0.218735	0.781265	8.57082e-05	0.25843	0.74157
	11	27	Neg Control	WT			LW	WHOLE	CONTROL	none	1	131	126	6.87829e-06	581	576	2.76976e-05	702	0.179487	0.820513	3.45759e-05	0.198933	0.801067
	12	28		KO	Col4a3	7-9wk	LW	WHOLE	quiet	none	1	33	28	1.58296e-06	128	123	6.72137e-06	151	0.18543	0.81457	8.30433e-06	0.190619	0.809381
	13	29	Neg Control	WT			LW	WHOLE	CONTROL	none	1	4	0	0	9	4	2.28217e-07	4	0	1	2.28217e-07	0	1
	14	30	Neg Control	WT			LW	WHOLE	CONTROL	none	2	68	63	3.51594e-06	197	192	1.02561e-05	255	0.247059	0.752941	1.37721e-05	0.255295	0.744705
	15	31	#1	WT	Col4a3	7-9wk	LW	WHOLE	quiet	none	2	44	39	2.19579e-06	260	255	1.33581e-05	294	0.132653	0.867347	1.55538e-05	0.141173	0.858827
	16	32	#2	WT	Col4a3	7-9wk	LW	WHOLE	quiet	none	3	132	127	6.93052e-06	164	159	8.58459e-06	286	0.444056	0.555944	1.55151e-05	0.446695	0.553305

## Sheet: 07Nov2015
Plumber's Dye	Run 1		2015-11-07																									Standard (#)	Conc (%)	RFU 1	RFU2	Ave RFU	Ave RFU-BLK
																												1	0.001	39017	47434	43225.5	43221.5
Plate:	384	Low Vol	PlateFormat	Endpoint	Fluorescence	Raw		588	550																			2	0.0005	13524	15477	14500.5	14496.5
																												3	0.00025	8488	7980	8234	8230
Used 3/30/19 STD Curve																												4	0.000125	2967	3218	3092.5	3088.5
		1	2	3	4	5	6	7	8	9	10	11	12	13	14	15	16	17	18	19	20	21	22	23	24			5	6.25e-05	3004	2743	2873.5	2869.5
STD1	A	39017	13524	8488	2967	3004	1338	1119	554	128	56	25	14	15	21	2												6	3.125e-05	1338	1770	1554	1550
STD2	B	47434	15477	7980	3218	2743	1770	900	378	88	46	35	26	15	16	6												7	1.5625e-05	1119	900	1009.5	1005.5
	C																											8	7.8125e-06	554	378	466	462
Pellet	D	15	46	27	49	29	57	37	26	175	3	52	63	28	11	7	31	34	24	40	23	8						9	3.90625e-06	128	88	108	104
	E																											10	1.95313e-06	56	46	51	47
Supernatant	F	29	80	99	125	92	101	33	86	557	9	107	188	92	7	6	91	60	43	110	102	17						11	9.76563e-07	25	35	30	26
	G																											12	4.88281e-07	14	26	20	16
																												13	2.44141e-07	15	15	15	11		a=	1840000000000	b=	36400000	c=	0
																												14	1.2207e-07	21	16	18.5	14.5
																												15	0	2	6	4	0
													y=	x=			x=	Total RFU			Total Conc
	Sample #												Pellet-BLK	Conc		Super-BLK	Conc		%	%		%	%
	Pellet	Supernate	ID	Geno	Bkgrd	Age	Tissue	Site	Condition	TXM	# of Mice	Pellet RFU	P	[P]	Super RFU	S	[S]	P+S	P/(P+S)	S/(P+S)	[P+S]	[P]/[P+S]	[S]/[P+S]
	1	22	Neg Control	WT			LW	WHOLE	CONTROL	none	1	15	11	2.97717e-07	29	25	6.64493e-07	36	0.305556	0.694444	9.6221e-07	0.30941	0.69059
	2	23	905F	WT	C57	26	LW	WHOLE	Q	none	1	46	42	1.09341e-06	80	76	1.90455e-06	118	0.355932	0.644068	2.99796e-06	0.364718	0.635282
	3	24	385M	WT	C57	26	LW	WHOLE	Q	none	1	27	23	6.12881e-07	99	95	2.33442e-06	118	0.194915	0.805085	2.9473e-06	0.207946	0.792054
	4	25	H-6a-10	WT	C57	26	LW	WHOLE	Q	none	1	49	45	1.16738e-06	125	121	2.89927e-06	166	0.271084	0.728916	4.06665e-06	0.287061	0.712939
	5	26	H-5b-1	WT	C57	26	LW	WHOLE	Q	none	1	29	25	6.64493e-07	92	88	2.17783e-06	113	0.221239	0.778761	2.84232e-06	0.233785	0.766215
	6	27	G-5ab-5	WT	C57	52	LW	WHOLE	Q	none	1	57	53	1.36224e-06	101	97	2.37879e-06	150	0.353333	0.646667	3.74103e-06	0.364135	0.635865
	7	28	G-3-5	WT	C57	52	LW	WHOLE	Q	none	1	37	33	8.68467e-07	33	29	7.66968e-07	62	0.532258	0.467742	1.63544e-06	0.531031	0.468969
	8	29	G-4ab-1	WT	C57	52	LW	WHOLE	Q	none	1	26	22	5.86979e-07	86	82	2.04197e-06	104	0.211538	0.788462	2.62895e-06	0.223275	0.776725
	9	30	G-4ab-4	WT	C57	52	LW	WHOLE	Q	none	1	175	171	3.92074e-06	557	553	1.00682e-05	724	0.236188	0.763812	1.39889e-05	0.280275	0.719725
	10	31	Neg Control	WT			LW	WHOLE	CONTROL	none	1	3	0	0	9	5	1.36422e-07	4	0	1	1.08911e-07	0	1
	11	32	385R	WT	C57	26	LW	WHOLE	Q	none	1	52	48	1.24085e-06	107	103	2.51096e-06	151	0.317881	0.682119	3.75181e-06	0.330734	0.669266
	12	33	I-3-5	WT	C57	26	LW	WHOLE	Q	none	1	63	59	1.5062e-06	188	184	4.17418e-06	243	0.242798	0.757202	5.68038e-06	0.265158	0.734842
	13	34	G-4ab-7	WT	C57	52	LW	WHOLE	Q	none	1	28	24	6.38718e-07	92	88	2.17783e-06	112	0.214286	0.785714	2.81655e-06	0.226774	0.773226
	14	35	Neg Control	WT			LW	WHOLE	CONTROL	none	1	11	7	1.90474e-07	7	3	8.2077e-08	10	0.7	0.3	2.72551e-07	0.698856	0.301144
	15	36	Neg Control	WT			LW	WHOLE	CONTROL	none	1	7	3	8.2077e-08	6	2	5.47933e-08	5	0.6	0.4	1.3687e-07	0.59967	0.40033
	16	37	89-3a-17	KO	Col4a3	7 to 9	LW	WHOLE	Q	none	1	31	27	7.15854e-07	91	87	2.15529e-06	114	0.236842	0.763158	2.87115e-06	0.249327	0.750673
	17	38	89-7a-32	KO	Col4a3	7 to 9	LW	WHOLE	Q	none	1	34	30	7.92433e-07	60	56	1.43445e-06	86	0.348837	0.651163	2.22688e-06	0.355849	0.644151
	18	39	87-5b-8	WT	Col4a3	7 to 9	LW	WHOLE	Q	none	1	24	20	5.34983e-07	43	39	1.01895e-06	59	0.338983	0.661017	1.55393e-06	0.344278	0.655722
	19	40	84-7a-33	WT	Col4a3	7 to 9	LW	WHOLE	Q	none	1	40	36	9.43968e-07	110	106	2.57652e-06	142	0.253521	0.746479	3.52049e-06	0.268136	0.731864
	20	41	84-7a-34	WT	Col4a3	7 to 9	LW	WHOLE	Q	none	1	23	19	5.08887e-07	102	98	2.40092e-06	117	0.162393	0.837607	2.90981e-06	0.174887	0.825113
	21	42	Neg Control	WT			LW	WHOLE	CONTROL	none	1	8	4	1.09286e-07	17	13	3.50918e-07	17	0.235294	0.764706	4.60204e-07	0.237474	0.762526

## Sheet: 22Dec2015
Plumber's Dye	Run 1		2016-12-22																									Standard (#)	Conc (%)	RFU 1	RFU2	Ave RFU	Ave RFU-BLK
																												1	0.001	46925	46109	46517	46514.5
Plate:	384	Low Vol	PlateFormat	Endpoint	Fluorescence	Raw		588	550																			2	0.0005	21224	23197	22210.5	22208
																												3	0.00025	10786	10571	10678.5	10676
Used 3/30/19 STD Curve																												4	0.000125	5002	4781	4891.5	4889
		1	2	3	4	5	6	7	8	9	10	11	12	13	14	15	16	17	18	19	20	21	22	23	24			5	6.25e-05	2407	2220	2313.5	2311
STD1	A	46925	21224	10786	5002	2407	1258	554	284	156	67	44	36	20	14	3												6	3.125e-05	1258	1120	1189	1186.5
STD2	B	46109	23197	10571	4781	2220	1120	524	261	139	62	46	41	17	10	2												7	1.5625e-05	554	524	539	536.5
	C																											8	7.8125e-06	284	261	272.5	270
Pellet	D	37	25	39	63	80	24	30	12	28	34	84	13	53	152	62	3	65	126	71	93	130	133	60	175			9	3.90625e-06	156	139	147.5	145
	E	178	23	28	45	204	11	30	162	206																		10	1.95313e-06	67	62	64.5	62
Supernatant	F	44	39	54	360	110	51	30	57	80	42	159	60	248	47	117	38	207	124	131	189	265	477	73	351			11	9.76563e-07	44	46	45	42.5
	G	216	227	87	399	234	56	47	209	317																		12	4.88281e-07	36	41	38.5	36
																												13	2.44141e-07	20	17	18.5	16		a=	121000000000	b=	36200000	c=	0
																												14	1.2207e-07	14	10	12	9.5
																												15	0	3	2	2.5	0
												y=	x=			x=	Total RFU			Total Conc
	Sample #											Pellet-BLK	Conc		Super-BLK	Conc		%	%		%	%
	Pellet	Super	ID	Geno	Age	Tissue	Site	Condition	TXM	# of Mice	Pellet RFU	P	[P]	Super RFU	S	[S]	P+S	P/(P+S)	S/(P+S)	[P+S]	[P]/[P+S]	[S]/[P+S]
	1	34	87-6a #3	WT	129Sv	7	SL	WHOLE	quiet	1	37	34.5	9.50022e-07	44	41.5	1.14205e-06	76	0.453947	0.546053	2.09207e-06	0.454106	0.545894
	2	35	89-3a #18	WT	129Sv	7	SL	WHOLE	quiet	1	25	22.5	6.20261e-07	39	36.5	1.00491e-06	59	0.381356	0.618644	1.62517e-06	0.381658	0.618342
	3	36	86-7a #19	WT	129Sv	7	SL	WHOLE	quiet	1	39	36.5	1.00491e-06	54	51.5	1.41595e-06	88	0.414773	0.585227	2.42086e-06	0.415105	0.584895
	4	37	87-7b #14	WT	129Sv	7	SL	WHOLE	quiet	1	63	60.5	1.66204e-06	360	357.5	9.56959e-06	418	0.144737	0.855263	1.12316e-05	0.147978	0.852022
	5	38	87-7b #12	KO	COL4a3	7	SL	WHOLE	quiet	1	80	77.5	2.12578e-06	110	107.5	2.94071e-06	185	0.418919	0.581081	5.06649e-06	0.419577	0.580423
	6	39	88-5a #18	KO	COL4a3	7	SL	WHOLE	quiet	1	24	21.5	5.92748e-07	51	48.5	1.33383e-06	70	0.307143	0.692857	1.92658e-06	0.307669	0.692331
	7	40	90-1b #32	KO	COL4a3	7	SL	WHOLE	quiet	1	30	27.5	7.57749e-07	30	27.5	7.57749e-07	55	0.5	0.5	1.5155e-06	0.5	0.5
	8	41	90-1b #34	KO	COL4a3	7	SL	WHOLE	quiet	1	12	9.5	2.62201e-07	57	54.5	1.49802e-06	64	0.148438	0.851562	1.76023e-06	0.148959	0.851041
	9	42	83-6a #8	KO	COL4a3	7	SL	WHOLE	quiet	1	28	25.5	7.02769e-07	80	77.5	2.12578e-06	103	0.247573	0.752427	2.82855e-06	0.248456	0.751544
	10	43	80-5b #8	WT	129Sv	7	SL	WHOLE	quiet	1	34	31.5	8.67649e-07	42	39.5	1.08721e-06	71	0.443662	0.556338	1.95486e-06	0.443843	0.556157
	11	44	78-6 #9	WT	129Sv	52	LW	WHOLE	quiet	1	84	81.5	2.23469e-06	159	156.5	4.26247e-06	238	0.342437	0.657563	6.49716e-06	0.343948	0.656052
	12	45	80-4b #19	WT	129Sv	52	LW	WHOLE	quiet	1	13	10.5	2.89775e-07	60	57.5	1.58005e-06	68	0.154412	0.845588	1.86983e-06	0.154974	0.845026
	13	46	75-6b #6	WT	129Sv	52	LW	WHOLE	quiet	1	53	50.5	1.38858e-06	248	245.5	6.63463e-06	296	0.170608	0.829392	8.02322e-06	0.173071	0.826929
	14	47	77-6 #1	WT	129Sv	52	LW	WHOLE	quiet	1	152	149.5	4.07435e-06	47	44.5	1.22427e-06	194	0.770619	0.229381	5.29862e-06	0.768945	0.231055
	15	48	80-5a #4	WT	129Sv	52	LW	WHOLE	quiet	1	62	59.5	1.63471e-06	117	114.5	3.13023e-06	174	0.341954	0.658046	4.76495e-06	0.343071	0.656929
	16	49	80-5a #5	WT	129Sv	52	LW	WHOLE	quiet	1	3	0.5	1.38115e-08	38	35.5	9.77469e-07	36	0.0138889	0.986111	9.91281e-07	0.013933	0.986067
	17	50	89-4a #23	WT	129Sv	7	LW	WHOLE	NOISE	1	65	62.5	1.71667e-06	207	204.5	5.54635e-06	267	0.234082	0.765918	7.26302e-06	0.236358	0.763642
	18	51	86-7b #24	WT	129Sv	7	LW	WHOLE	NOISE	1	126	123.5	3.37356e-06	124	121.5	3.31952e-06	245	0.504082	0.495918	6.69308e-06	0.504037	0.495963
	19	52	89-4a #22	KO	COL4a3	7	LW	WHOLE	NOISE	1	71	68.5	1.88045e-06	131	128.5	3.50858e-06	197	0.347716	0.652284	5.38902e-06	0.34894	0.65106
	20	53	89-4a #25	KO	COL4a3	7	LW	WHOLE	NOISE	1	93	90.5	2.47945e-06	189	186.5	5.06614e-06	277	0.326715	0.673285	7.5456e-06	0.328596	0.671404
	21	54	89-4a #26	WT	129Sv	7	LW	WHOLE	NOISE	1	130	127.5	3.48158e-06	265	262.5	7.08366e-06	390	0.326923	0.673077	1.05652e-05	0.329532	0.670468
	22	55	88-5a #20	WT	129Sv	7	LW	WHOLE	NOISE	1	133	130.5	3.56255e-06	477	474.5	1.25789e-05	605	0.215702	0.784298	1.61414e-05	0.220709	0.779291
	23	56	90-1b #28	WT	129Sv	7	LW	WHOLE	NOISE	1	60	57.5	1.58005e-06	73	70.5	1.935e-06	128	0.449219	0.550781	3.51505e-06	0.449511	0.550489
	24	57	90-1b #33	KO	COL4a3	7	LW	WHOLE	NOISE	1	175	172.5	4.69162e-06	351	348.5	9.33575e-06	521	0.331094	0.668906	1.40274e-05	0.334462	0.665538
	25	58	90-1b #40	KO	COL4a3	7	LW	WHOLE	NOISE	1	178	175.5	4.77195e-06	216	213.5	5.78589e-06	389	0.451157	0.548843	1.05578e-05	0.451982	0.548018
	26	59	90-1b #31	WT	129Sv	7	LW	WHOLE	NOISE	1	23	20.5	5.6523e-07	227	224.5	6.07817e-06	245	0.0836735	0.916327	6.6434e-06	0.0850815	0.914919
	27	60	90-1b #34	WT	129Sv	7	LW	WHOLE	NOISE	1	28	25.5	7.02769e-07	87	84.5	2.31632e-06	110	0.231818	0.768182	3.01909e-06	0.232775	0.767225
	28	61	88-5a #24	KO	COL4a3	7	LW	WHOLE	NOISE	1	45	42.5	1.16946e-06	399	396.5	1.0579e-05	439	0.0968109	0.903189	1.17484e-05	0.099542	0.900458
	29	62	88-5a #25	KO	COL4a3	7	LW	WHOLE	NOISE	1	204	201.5	5.46642e-06	234	231.5	6.26388e-06	433	0.465358	0.534642	1.17303e-05	0.466008	0.533992
	30	63	L-3b #9	WT	C57	9	SL	WHOLE	quiet	1	11	8.5	2.34623e-07	56	53.5	1.47067e-06	62	0.137097	0.862903	1.70529e-06	0.137585	0.862415
	31	64	L-3b #10	WT	C57	9	SL	WHOLE	quiet	1	30	27.5	7.57749e-07	47	44.5	1.22427e-06	72	0.381944	0.618056	1.98202e-06	0.382311	0.617689
	32	65	K-4a #3	WT	C57	9	LW	WHOLE	quiet	1	162	159.5	4.34303e-06	209	206.5	5.59961e-06	366	0.435792	0.564208	9.94264e-06	0.436808	0.563192
	33	66	K-4a #4	WT	C57	9	LW	WHOLE	quiet	1	206	203.5	5.51971e-06	317	314.5	8.44922e-06	518	0.392857	0.607143	1.39689e-05	0.395142	0.604858

## Sheet: 16Jan2016
Plumber's Dye	Run 1		2016-01-17																									Standard (#)	Conc (%)	RFU 1	RFU2	Ave RFU	Ave RFU-BLK
																												1	0.001	49503	47065	48284	48278.5
Plate:	384	Low Vol	PlateFormat	Endpoint	Fluorescence	Raw		588	550																			2	0.0005	27130	26915	27022.5	27017
																												3	0.00025	13505	10422	11963.5	11958
Used 3/30/19 STD Curve																												4	0.000125	6117	5659	5888	5882.5
		1	2	3	4	5	6	7	8	9	10	11	12	13	14	15	16	17	18	19	20	21	22	23	24			5	6.25e-05	2906	2368	2637	2631.5
STD1	A	49503	27130	13505	6117	2906	1438	706	340	169	68	37	23	19	12	6												6	3.125e-05	1438	1414	1426	1420.5
STD2	B	47065	26915	10422	5659	2368	1414	509	298	195	92	49	27	12	11	5												7	1.5625e-05	706	509	607.5	602
	C																											8	7.8125e-06	340	298	319	313.5
Pellet	D	51	18	25	334	443	89																					9	3.90625e-06	169	195	182	176.5
	E																											10	1.95313e-06	68	92	80	74.5
Supernatant	F	70	42	45	2184	2398	283																					11	9.76563e-07	37	49	43	37.5
																												12	4.88281e-07	23	27	25	19.5
																												13	2.44141e-07	19	12	15.5	10		a=	57000000000	b=	39800000	c=	0
																												14	1.2207e-07	12	11	11.5	6
																												15	0	6	5	5.5	0
												y=	x=			x=	Total RFU			Total Conc
	Sample #											Pellet-BLK	Conc		Super-BLK	Conc		%	%		%	%
	Pellet	Super	ID	Geno	Age	Tissue	Site	Condition	TXM	# of Mice	Pellet RFU	P	[P]	Super RFU	S	[S]	P+S	P/(P+S)	S/(P+S)	[P+S]	[P]/[P+S]	[S]/[P+S]
	1	7	L-4a #40	WT	129Sv	9	SL	WHOLE	quiet	1	51	45.5	1.14135e-06	70	64.5	1.61686e-06	110	0.413636	0.586364	2.75821e-06	0.413801	0.586199
	2	8	L-4a #41	WT	129Sv	9	SL	WHOLE	quiet	1	18	12.5	3.13929e-07	42	36.5	9.15884e-07	49	0.255102	0.744898	1.22981e-06	0.255266	0.744734
	3	9	L-4a #412	WT	129Sv	9	SL	WHOLE	quiet	1	25	19.5	4.89606e-07	45	39.5	9.91056e-07	59	0.330508	0.669492	1.48066e-06	0.330667	0.669333
	4	10	L-4a #36	WT	129Sv	9	LW	WHOLE	quiet	1	334	328.5	8.15844e-06	2184	2178.5	5.10097e-05	2507	0.131033	0.868967	5.91682e-05	0.137886	0.862114
	5	11	L-4a #37	WT	129Sv	9	LW	WHOLE	quiet	1	443	437.5	1.08247e-05	2398	2392.5	5.5674e-05	2830	0.154594	0.845406	6.64986e-05	0.16278	0.83722
	6	12	L-4a #38	WT	129Sv	9	LW	WHOLE	quiet	1	89	83.5	2.09172e-06	283	277.5	6.9041e-06	361	0.231302	0.768698	8.99582e-06	0.232522	0.767478

## Sheet: 04Jun2016
Plumber's Dye	Run 1		2016-06-04															Standard (#)	Conc (%)	RFU 1	RFU2	Ave RFU	Ave RFU-BLK
																		1	0.001	44989	48683	46836	46831
Plate:	384	Low Vol	PlateFormat	Endpoint	Fluorescence	Raw		588	550									2	0.0005	26273	24892	25582.5	25577.5
																		3	0.00025	10794	11381	11087.5	11082.5
Used 3/30/19 STD Curve																		4	0.000125	5283	5416	5349.5	5344.5
		1	2	3	4	5	6	7	8	9	10	11	12	13	14	15	16	5	6.25e-05	2611	2282	2446.5	2441.5
STD1	A	44989	26273	10794	5283	2611	1032	431	240	106	58	26	15	12	4	6		6	3.125e-05	1032	1069	1050.5	1045.5
STD2	B	48683	24892	11381	5416	2282	1069	439	219	129	48	26	15	11	9	4		7	1.5625e-05	431	439	435	430
	C																	8	7.8125e-06	240	219	229.5	224.5
Pellet	D	23	68	22	272	23	40	46										9	3.90625e-06	106	129	117.5	112.5
	E																	10	1.95313e-06	58	48	53	48
Supernatant	F	136	399	138	550	63	91	146										11	9.76563e-07	26	26	26	21
																		12	4.88281e-07	15	15	15	10		a=	29500000000000	b=	24100000	c=	0
																		13	2.44141e-07	12	11	11.5	6.5
																		14	1.2207e-07	4	9	6.5	1.5
																		15	0	6	4	5	0
										y=	x=			x=	Total RFU			Total Conc
	Sample #									Pellet-BLK	Conc		Super-BLK	Conc		%	%		%	%					50000
	Pellet	Super	ID	Geno	Age	Tissue	Condition	TXM	Pellet RFU	P	[P]	Super RFU	S	[S]	P+S	P/(P+S)	S/(P+S)	[P+S]	[P]/[P+S]	[S]/[P+S]
	1	16	90-2b #29	KO	7	SL	Q	none	23	18	4.73013e-07	136	131	1.73804e-06	149	0.120805	0.879195	2.21105e-06	0.213931	0.786069
	2	17	90-2b #32	KO	7	SL	Q	none	68	63	1.10891e-06	399	394	3.26886e-06	457	0.137856	0.862144	4.37777e-06	0.253304	0.746696
	3	18	90-1b #36	KO	7	SL	Q	none	22	17	4.53571e-07	138	133	1.75378e-06	150	0.113333	0.886667	2.20735e-06	0.205482	0.794518
	4	19	90-2b #45	KO	7	LW	Q	none	272	267	2.62759e-06	550	545	3.9091e-06	812	0.328818	0.671182	6.53669e-06	0.401976	0.598024
	5	20	90-2b #31	WT	7	SL	Q	none	23	18	4.73013e-07	63	58	1.05199e-06	76	0.236842	0.763158	1.525e-06	0.310172	0.689828
	6	21	90-2b #46	WT	7	LW	Q	none	40	35	7.54836e-07	91	86	1.34712e-06	121	0.289256	0.710744	2.10195e-06	0.359112	0.640888
	7	22	90-2b #33	WT	7	LW	Q	none	46	41	8.39196e-07	146	141	1.8156e-06	182	0.225275	0.774725	2.6548e-06	0.316106	0.683894

## Sheet: 24Nov2018
Plumber's Dye	Run 1		2018-11-24															Standard (#)	Conc (%)	RFU 1	RFU2	Ave RFU	Ave RFU-BLK
																		1	0.001	8.65444e+08	9.21957e+08	8.93701e+08	8.93701e+08
Plate:	384	Low Vol	PlateFormat	Endpoint	Fluorescence	Raw		588	550									2	0.0005	5.51884e+08	7.24713e+08	6.38299e+08	6.38299e+08
																		3	0.00025	3.55832e+08	3.21087e+08	3.38459e+08	3.38459e+08
Used 3/30/19 STD Curve																		4	0.000125	1.6183e+08	1.3372e+08	1.47775e+08	1.47775e+08
		1	2	3	4	5	6	7	8	9	10	11	12	13	14	15	16	5	6.25e-05	7.94346e+07	7.58808e+07	7.76577e+07	7.76577e+07
STD1	A	8.65444e+08	5.51884e+08	3.55832e+08	1.6183e+08	7.94346e+07	2.82195e+07	7.79846e+06	4.44047e+06	2.3039e+06	536116	566254	298596	192390	156314	-2838.5		6	3.125e-05	2.82195e+07	2.93915e+07	2.88055e+07	2.88055e+07
STD2	B	9.21957e+08	7.24713e+08	3.21087e+08	1.3372e+08	7.58808e+07	2.93915e+07	7.22247e+06	4.86798e+06	1.35568e+06	612200	366108	229880	199608	142906	2838.5		7	1.5625e-05	7.79846e+06	7.22247e+06	7510461	7510461
	C																	8	7.8125e-06	4.44047e+06	4.86798e+06	4.65422e+06	4.65422e+06
Pellet	D	3.01828e+06	1.06894e+06	211834	854196	979622	802724	1.21147e+06	318296	2.48531e+06								9	3.90625e-06	2.3039e+06	1.35568e+06	1.82979e+06	1.82979e+06
	E																	10	1.95313e-06	536116	612200	574158	574158
Supernatant	F	3.03226e+06	1.25632e+06	707438	2.07916e+06	3.14813e+06	2.57449e+06	181398	939336	7.25729e+06								11	9.76563e-07	566254	366108	466180	466180
																		12	4.88281e-07	298596	229880	264238	264238		a=	3.76e+16	b=	312000000000	c=	0
																		13	2.44141e-07	192390	199608	195999	195999
																		14	1.2207e-07	156314	142906	149610	149610
																		15	0	-2838.5	2838.5	0	0
										y=	x=			x=	Total RFU			Total Conc
	Sample #									Pellet-BLK	Conc		Super-BLK	Conc		%	%		%	%
	Pellet	Super	ID	Geno	Age	Tissue	Condition	TXM	Pellet RFU	P	[P]	Super RFU	S	[S]	P+S	P/(P+S)	S/(P+S)	[P+S]	[P]/[P+S]	[S]/[P+S]
	1	16	15-6a 96	WT	10	LW	Q	none	3.01828e+06	3.01828e+06	5.72461e-06	3.03226e+06	3.03226e+06	5.74343e-06	6050535	0.498844	0.501156	1.1468e-05	0.49918	0.50082
	2	17	15-6a 91	WT	10	LW	Q	none	1.06894e+06	1.06894e+06	2.60702e-06	1.25632e+06	1.25632e+06	2.9663e-06	2325266	0.459707	0.540293	5.57332e-06	0.467768	0.532232
	3	18	26-5b 31	KO	7	LW	Q	none	211834	211834	6.30977e-07	707438	707438	1.85344e-06	919273	0.230437	0.769563	2.48442e-06	0.253974	0.746026
	4	19	26-5b 26	KO	7	LW	Q	none	854196	854196	2.17021e-06	2.07916e+06	2.07916e+06	4.36637e-06	2933353	0.291201	0.708799	6.53658e-06	0.332011	0.667989
	5	20	20-6b 6	WT	10	LW	Q	none	979622	979622	2.42886e-06	3.14813e+06	3.14813e+06	5.89798e-06	4127752	0.237326	0.762674	8.32684e-06	0.291691	0.708309
	6	21	26-5b 29	KO	7	LW	Q	none	802724	802724	2.06095e-06	2.57449e+06	2.57449e+06	5.10763e-06	3377210	0.237688	0.762312	7.16858e-06	0.287498	0.712502
	7	22	26-5a 10	WT	10	LW	Q	none	1.21147e+06	1.21147e+06	2.88197e-06	181398	181398	5.45539e-07	1392872	0.869767	0.130233	3.42751e-06	0.840835	0.159165
	8	23	29-2a 32	WT	7	LW	Q	none	318296	318296	9.18507e-07	939336	939336	2.34691e-06	1257631	0.253091	0.746909	3.26542e-06	0.281283	0.718717
	9	24	26-7a 42	KO	7	LW	Q	none	2.48531e+06	2.48531e+06	4.97862e-06	7.25729e+06	7.25729e+06	1.03503e-05	9742602	0.255097	0.744903	1.53289e-05	0.324787	0.675213

## Sheet: 30Mar2019 Run 1a
Plumber's Dye	Run 1a		2019-03-30															Standard (#)	Conc (%)	RFU 1	RFU2	Ave RFU	Ave RFU-BLK
																		1	0.001	1121299986	1017247890	1069273938	1069273938
Plate:	384	Low Vol	PlateFormat	Endpoint	Fluorescence	Raw		588	550									2	0.0005	587231954	649136146	618184050	618184050
																		3	0.00025	349218642	479808498	414513570	414513570
																		4	0.000125	146305874	255287026	200796450	200796450
		1	2	3	4	5	6	7	8	9	10	11	12	13	14	15	16	5	6.25e-05	52829258	88239802	70534530	70534530
STD1	A	1121299986	587231954	349218642	146305874	52829258	9627294	1538623	941651	164871	317380	164542	54216	48692	10100	-2754		6	3.125e-05	9627294	25319146	17473220	17473220
STD2	B	1017247890	649136146	479808498	255287026	88239802	25319146	7512944	1071276	496615	250650	127594	118415	83550	65187	2754		7	1.5625e-05	1538623	7512944	4.52578e+06	4.52578e+06
	C																	8	7.8125e-06	941651	1071276	1.00646e+06	1.00646e+06
Pellet	D	22948	26620	155133	98240	171656				210252	217640	140474	487531	245141	89059			9	3.90625e-06	164871	496615	330743	330743
	E																	10	1.95313e-06	317380	250650	284015	284015
Supernatant	F	90876	191851	713258	551694	770173				869316	889686	944960	874824	924576	829086			11	9.76563e-07	164542	127594	146068	146068
																		12	4.88281e-07	54216	118415	86315.5	86315.5		a=	1.79e+16	b=	8290000000	c=	0
																		13	2.44141e-07	48692	83550	66121	66121
																		14	1.2207e-07	10100	65187	37643.5	37643.5
																		15	0	-2754	2754	0	0
									y=	x=			x=
	Sample #								Pellet-BLK	Conc		Super-BLK	Conc	Total RFU	%	%	Total Conc	%	%
	Pellet	Super	ID	Geno	Age	Condition	TXM	Pellet RFU	P	[P]	Super RFU	S	[S]	P+S	P/(P+S)	S/(P+S)	[P+S]	[P]/[P+S]	[S]/[P+S]
	1	16	33-2b 36	WT	7	Q	none	22948	22948	9.24132e-07	90876	90876	2.0335e-06	113824	0.20161	0.79839	2.95763e-06	0.312457	0.687543
	2	17	33-2b 37	WT	7	Q	none	26620	26620	1.00971e-06	191851	191851	3.05044e-06	218471	0.121847	0.878153	4.06015e-06	0.248689	0.751311
	3	18	36-2a 50	WT	7	N	none	155133	155133	2.72145e-06	713258	713258	6.08512e-06	868391	0.178644	0.821356	8.80656e-06	0.309025	0.690975
	4	19	36-2a 53	KO	7	N	none	98240	98240	2.12256e-06	551694	551694	5.32492e-06	649934	0.151154	0.848846	7.44748e-06	0.285004	0.714996
	5	20	36-2a 54	KO	7	N	none	171656	171656	2.87381e-06	770173	770173	6.33197e-06	941829	0.182258	0.817742	9.20578e-06	0.312174	0.687826
	6
	7
	8
	9	24	30-5b 90	WT	8	Q	none	210252	210252	3.20348e-06	869316	869316	6.74115e-06	1079568	0.194756	0.805244	9.94463e-06	0.322132	0.677868
	10	25	38-1a 1	KO	8	Q	none	217640	217640	3.26304e-06	889686	889686	6.82228e-06	1107326	0.196546	0.803454	1.00853e-05	0.323544	0.676456
	11	26	39-1a 96	KO	8	Q	none	140474	140474	2.57937e-06	944960	944960	7.03787e-06	1085434	0.129417	0.870583	9.61724e-06	0.268202	0.731798
	12	27	38-1a 3	WT	9	N	none	487531	487531	4.99242e-06	874824	874824	6.76318e-06	1362355	0.357859	0.642141	1.17556e-05	0.424684	0.575316
	13	28	38-1a 4	WT	9	N	none	245141	245141	3.47635e-06	924576	924576	6.95912e-06	1169717	0.209573	0.790427	1.04355e-05	0.333129	0.666871
	14	29	38-1b 23	WT	8	Q	none	89059	89059	2.01098e-06	829086	829086	6.57808e-06	918145	0.0969988	0.903001	8.58906e-06	0.234132	0.765868
	15

## Sheet: 30Mar2019 Run 2a
Plumber's Dye	Run 2a		2019-03-30															Standard (#)	Conc (%)	RFU 1	RFU2	Ave RFU	Ave RFU-BLK
																		1	0.001	1073256954	1032960442	1053108698	1053108698
Plate:	384	Low Vol	PlateFormat	Endpoint	Fluorescence	Raw		588	550									2	0.0005	3.06421e+08	8.28321e+08	5.67371e+08	5.67371e+08
																		3	0.00025	5.76351e+08	3.7611e+08	4.76231e+08	4.76231e+08
																		4	0.000125	1.42977e+08	2.13977e+08	1.78477e+08	1.78477e+08
		1	2	3	4	5	6	7	8	9	10	11	12	13	14	15	16	5	6.25e-05	5.53863e+07	7.66918e+07	6.6039e+07	6.6039e+07
STD1	A	1073256954	3.06421e+08	5.76351e+08	1.42977e+08	5.53863e+07	1.67931e+07	4.1622e+06	967646	453242	233186	211812	98168.5	94256.5	105752	2.5		6	3.125e-05	1.67931e+07	3.04061e+07	2.35996e+07	2.35996e+07
STD2	B	1032960442	8.28321e+08	3.7611e+08	2.13977e+08	7.66918e+07	3.04061e+07	5.25784e+06	1.9193e+06	676242	660872	182542	92211.5	113392	38438.5	-2.5		7	1.5625e-05	4.1622e+06	5.25784e+06	4710020	4710020
	C																	8	7.8125e-06	967646	1.9193e+06	1443471	1443471
Pellet	D	282226	372542	124790	128630	61445.5	211232	364786	355260	303346								9	3.90625e-06	453242	676242	564742	564742
	E																	10	1.95313e-06	233186	660872	447030	447030
Supernatant	F	761914	1.2283e+06	510390	623730	412444	940406	1.68702e+06	1.93462e+06	1.98301e+06								11	9.76563e-07	211812	182542	197177	197177
																		12	4.88281e-07	98168.5	92211.5	95190	95190		a=	1.29e+16	b=	9820000000	c=	0
																		13	2.44141e-07	94256.5	113392	103824	103824
																		14	1.2207e-07	105752	38438.5	72095	72095
																		15	0	2.5	-2.5	0	0
									y=	x=			x=	Total RFU			Total Conc
	Sample #								Pellet-BLK	Conc		Super-BLK	Conc		%	%		%	%
	Pellet	Super	ID	Geno	Age	Condition	TXM	Pellet RFU	P	[P]	Super RFU	S	[S]	P+S	P/(P+S)	S/(P+S)	[P+S]	[P]/[P+S]	[S]/[P+S]
	1	16	36-2a 51	WT	7	N	none	282226	282226	4.31224e-06	761914	761914	7.31405e-06	1044141	0.270295	0.729705	1.16263e-05	0.370904	0.629096
	2	17	32-2b 38	KO	7	N	none	372542	372542	5.00679e-06	1.2283e+06	1.2283e+06	9.38472e-06	1600842	0.232717	0.767283	1.43915e-05	0.347899	0.652101
	3	18	32-3a 57	KO	7	Q	none	124790	124790	2.75282e-06	510390	510390	5.92096e-06	635179	0.196464	0.803536	8.67379e-06	0.317373	0.682627
	4	19	32-3a 58	WT	7	Q	none	128630	128630	2.79997e-06	623730	623730	6.58329e-06	752359	0.170968	0.829032	9.38326e-06	0.298401	0.701599
	5	20	32-3a 60	KO	7	Q	none	61445.5	61445.5	1.8348e-06	412444	412444	5.28659e-06	473890	0.129662	0.870338	7.12139e-06	0.257646	0.742354
	6	21	39-1a 99	KO	8	N	none	211232	211232	3.6838e-06	940406	940406	8.16599e-06	1151639	0.183419	0.816581	1.18498e-05	0.310874	0.689126
	7	22	30-5b 91	KO	8	Q	none	364786	364786	4.95069e-06	1.68702e+06	1.68702e+06	1.10615e-05	2051805	0.177788	0.822212	1.60122e-05	0.309183	0.690817
	8	23	38-1b 21	WT	8	Q	none	355260	355260	4.88097e-06	1.93462e+06	1.93462e+06	1.18715e-05	2289878	0.155143	0.844857	1.67525e-05	0.291358	0.708642
	9	24	40-1b 26	WT	8	Q	none	303346	303346	4.48355e-06	1.98301e+06	1.98301e+06	1.20237e-05	2286353	0.132677	0.867323	1.65072e-05	0.271611	0.728389

## Sheet: 30Mar2019 Run 3a
Plumber's Dye	Run 3a		2019-03-30															Standard (#)	Conc (%)	RFU 1	RFU2	Ave RFU	Ave RFU-BLK
																		1	0.001	8.65444e+08	9.21957e+08	8.93701e+08	8.93701e+08
Plate:	384	Low Vol	PlateFormat	Endpoint	Fluorescence	Raw		588	550									2	0.0005	5.51884e+08	7.24713e+08	6.38299e+08	6.38299e+08
																		3	0.00025	3.55832e+08	3.21087e+08	3.38459e+08	3.38459e+08
																		4	0.000125	1.6183e+08	1.3372e+08	1.47775e+08	1.47775e+08
		1	2	3	4	5	6	7	8	9	10	11	12	13	14	15	16	5	6.25e-05	7.94346e+07	7.58808e+07	7.76577e+07	7.76577e+07
STD1	A	8.65444e+08	5.51884e+08	3.55832e+08	1.6183e+08	7.94346e+07	2.82195e+07	7.79846e+06	4.44047e+06	2.3039e+06	536116	566254	298596	192390	156314	-2838.5		6	3.125e-05	2.82195e+07	2.93915e+07	2.88055e+07	2.88055e+07
STD2	B	9.21957e+08	7.24713e+08	3.21087e+08	1.3372e+08	7.58808e+07	2.93915e+07	7.22247e+06	4.86798e+06	1.35568e+06	612200	366108	229880	199608	142906	2838.5		7	1.5625e-05	7.79846e+06	7.22247e+06	7510461	7510461
	C																	8	7.8125e-06	4.44047e+06	4.86798e+06	4.65422e+06	4.65422e+06
Pellet	D	218396	84159.5	118178	180578	341304	188180			246810	288302			165484				9	3.90625e-06	2.3039e+06	1.35568e+06	1.82979e+06	1.82979e+06
	E																	10	1.95313e-06	536116	612200	574158	574158
Supernatant	F	1.01428e+06	641578	747258	934502	1.97096e+06	1.33138e+06			1.73995e+06	1.31626e+06			723130				11	9.76563e-07	566254	366108	466180	466180
																		12	4.88281e-07	298596	229880	264238	264238		a=	3.76e+16	b=	312000000000	c=	0
																		13	2.44141e-07	192390	199608	195999	195999
																		14	1.2207e-07	156314	142906	149610	149610
																		15	0	-2838.5	2838.5	0	0
										y=	x=			x=	Total RFU			Total Conc
	Sample #									Pellet-BLK	Conc		Super-BLK	Conc		%	%		%	%
	Pellet	Super	ID	Geno	Age	Tissue	Condition	TXM	Pellet RFU	P	[P]	Super RFU	S	[S]	P+S	P/(P+S)	S/(P+S)	[P+S]	[P]/[P+S]	[S]/[P+S]
	1	16	33-3a 63	WT	7	LW	Q	none	218396	218396	6.49195e-07	1.01428e+06	1.01428e+06	2.49856e-06	1232678	0.177172	0.822828	3.14776e-06	0.20624	0.79376
	2	17	33-3a 64	KO	7	LW	Q	none	84159.5	84159.5	2.61501e-07	641578	641578	1.70571e-06	725737	0.115964	0.884036	1.96721e-06	0.13293	0.86707
	3	18	33-3a 67	KO	7	LW	Q	none	118178	118178	3.62906e-07	747258	747258	1.94102e-06	865437	0.136554	0.863446	2.30393e-06	0.157516	0.842484
	4	19	33-3b 86	WT	9	LW	Q	none	180578	180578	5.43213e-07	934502	934502	2.33701e-06	1115080	0.161941	0.838059	2.88022e-06	0.188601	0.811399
	5	20	33-4a 8	KO	8	LW	N	veh	341304	341304	9.78531e-07	1.97096e+06	1.97096e+06	4.1957e-06	2312268	0.147606	0.852394	5.17423e-06	0.189116	0.810884
	6	21	38-1b 18	KO	8	LW	Q	veh	188180	188180	5.64708e-07	1.33138e+06	1.33138e+06	3.10521e-06	1519556	0.123838	0.876162	3.66992e-06	0.153875	0.846125
	9	24	36-2b 46	WT	8	LW	N	veh	246810	246810	7.27308e-07	1.73995e+06	1.73995e+06	3.81906e-06	1986758	0.124227	0.875773	4.54636e-06	0.159976	0.840024
	10	25	36-2b 47	WT	8	LW	N	veh	288302	288302	8.39176e-07	1.31626e+06	1.31626e+06	3.07744e-06	1604559	0.179676	0.820324	3.91662e-06	0.21426	0.78574
	13	28	38-2a 60	WT	7	LW	Q	veh	165484	165484	5.00242e-07	723130	723130	1.8881e-06	888614	0.186228	0.813772	2.38834e-06	0.209451	0.790549

[truncated: 1 more sheets: Sheet2]
