# Supplementary material for: RNA-seq analysis of gene expression profiles in isolated stria vascularis from wild-type and Alport mice reveals key pathways underling Alport strial pathogenesis
Source: PLoS One. 2020 Aug 21;15(8):e0237907. doi: 10.1371/journal.pone.0237907 (PMC7446819; doi:10.1371/journal.pone.0237907)
Supplement: S2 File — (XLSX) [file pone.0237907.s002.xlsx]

## Sheet: Technical Results
Block Type	96well
Chemistry	TAQMAN
Experiment File Name	D:\Documents and Settings\INSTR-ADMIN\Desktop\Cosgrove Experiments\7 WK STRIA WT AND ALPORT 080719.eds
Experiment Run End Time	2019-08-07 15:35:33 PM CDT
Instrument Type	steponeplus
Passive Reference	ROX
Sample Name	Target Name	RQ	RQ Min	RQ Max	Cт Mean	ΔCт Mean	ΔCт SE	ΔΔCт
WT STRIA 7 WK	GREM1	1	0.915682	1.09208	28.3001	9.2184	0.0457714	0
ALP STRIA 7 WK	GREM1	2.56153	2.35482	2.78638	26.6553	7.8614	0.0437213	-1.357
WT STRIA 7 WK	KCNIP1	1	0.732474	1.36524	34.8979	15.8162	0.161772	0
ALP STRIA 7 WK	KCNIP1	3.4098	3.2381	3.59061	32.8404	14.0465	0.0268477	-1.76969
WT STRIA 7 WK	TNF	1	0.86693	1.1535	31.4149	12.3333	0.0742003	0
ALP STRIA 7 WK	TNF	1.27718	0.898846	1.81476	30.7742	11.9803	0.182542	-0.352962
Block Type	96well
Chemistry	TAQMAN
Experiment File Name	D:\Documents and Settings\INSTR-ADMIN\Desktop\Cosgrove Experiments\DUFEK ET AL STRIA\7 WEEK MAG STRIA FOR DUFEK ET AL 3 9 2020.eds
Experiment Run End Time	2020-03-09 13:52:20 PM CDT
Instrument Type	steponeplus
Passive Reference	ROX
Sample Name	Target Name	RQ	RQ Min	RQ Max	Cт Mean	ΔCт Mean	ΔCт SE	ΔΔCт
WT STRIA 7 WK	CLDNH 24	1	0.956403	1.04558	29.9429	7.25697	0.0231623	0
ALP STRIA 7 WK	CLDNH 24	1.91626	1.81897	2.01876	30.2839	6.31868	0.0270758	-0.938294
WT STRIA 7 WK	SPINK5	1	0.946831	1.05615	31.9299	9.24403	0.0283893	0
ALP STRIA 7 WK	SPINK5	2.22784	1.94864	2.54705	32.0536	8.08839	0.0695785	-1.15565
WT STRIA 7 WK	SPOCK1	1	0.864836	1.15629	32.9591	10.2732	0.0754568	0
ALP STRIA 7 WK	SPOCK1	0.276351	0.208482	0.366313	36.0939	12.1287	0.146438	1.85543
Block Type = 96well
* Chemistry = TAQMAN
* Experiment File Name = D:\Documents and Settings\INSTR-ADMIN\Desktop\Cosgrove Experiments\DUFEK ET AL STRIA\7 WK WT ALP STRIA 5 1 2017 8 28 2017 DUFEK ET AL.eds
* Experiment Run End Time = Not Started
* Instrument Type = steponeplus
* Passive Reference = ROX
Sample Name	Target Name	RQ	RQ Min	RQ Max	Cт Mean	ΔCт Mean	ΔCт SE	ΔΔCт
WT STRIA 7 WK	ICAM1	1	0.939	1.085	33.548	12.585	0.033	0
ALP STRIA 7 WK	ICAM1	1.36	1.29	1.44	32.928	12.138	0.029	-0.477
